# Supplementary material for: Effect of pre-analytic variables on the reproducibility of qPCR relative telomere length measurement
Source: PLoS One. 2017 Sep 8;12(9):e0184098. doi: 10.1371/journal.pone.0184098 (PMC5590866; doi:10.1371/journal.pone.0184098)
Supplement: S2 Dataset — Dataset contains blinded subject ID, extraction method utilized and standardized T/S Ratio for the experiment regarding DNA extraction method. (XLSX) [file pone.0184098.s002.xlsx]

## Sheet: Sheet1
S2 Dataset. DNA Extraction Method. Dataset contains blinded subject ID, extraction method utilized and standardized T/S Ratio for the experiment regarding DNA extraction method.
Subject ID	Extraction Method	Standardized T/S Ratio
37	QIAGEN QIAamp	0.539951
48	QIAGEN QIAsymphony	0.458561
17	QIAGEN QIAamp	0.801116
11	QIAGEN QIAamp	0.404126
11	Promega ReliaPrep	0.541013
42	Promega ReliaPrep	0.665946
3	QIAGEN QIAamp	0.464424
8	QIAGEN QIAsymphony	0.4627
14	QIAGEN QIAamp	0.558361
6	Promega ReliaPrep	0.742762
44	QIAGEN QIAsymphony	0.547481
44	Promega ReliaPrep	0.783681
38	QIAGEN QIAsymphony	0.414988
30	QIAGEN QIAsymphony	0.485373
13	QIAGEN QIAamp	0.659047
36	QIAGEN QIAamp	0.482283
40	QIAGEN QIAsymphony	0.593732
22	QIAGEN QIAsymphony	0.397998
13	QIAGEN QIAsymphony	0.49854
6	QIAGEN QIAsymphony	0.60906
39	QIAGEN QIAsymphony	0.554534
40	QIAGEN QIAamp	0.537302
48	QIAGEN QIAamp	0.493619
21	QIAGEN QIAsymphony	0.615243
8	Promega ReliaPrep	0.66786
6	QIAGEN QIAamp	0.582603
43	Promega ReliaPrep	0.687496
24	QIAGEN QIAsymphony	0.565822
45	QIAGEN QIAsymphony	0.52612
43	QIAGEN QIAsymphony	0.61318
23	QIAGEN QIAamp	0.439835
5	QIAGEN QIAsymphony	0.517778
38	Promega ReliaPrep	0.521592
38	QIAGEN QIAamp	0.522324
47	Promega ReliaPrep	0.560796
4	QIAGEN QIAamp	0.645082
44	QIAGEN QIAamp	0.54863
10	QIAGEN QIAamp	0.762583
30	QIAGEN QIAamp	0.695811
43	QIAGEN QIAamp	0.599634
41	Promega ReliaPrep	0.606027
26	QIAGEN QIAsymphony	0.652585
28	Promega ReliaPrep	0.511597
19	QIAGEN QIAamp	0.506571
7	QIAGEN QIAsymphony	0.378301
18	QIAGEN QIAamp	0.624339
42	QIAGEN QIAamp	0.42311
20	Promega ReliaPrep	0.737822
9	QIAGEN QIAamp	0.567955
24	QIAGEN QIAamp	0.485232
18	QIAGEN QIAsymphony	0.608595
32	QIAGEN QIAsymphony	0.546752
20	QIAGEN QIAsymphony	0.582988
34	Promega ReliaPrep	0.763363
39	QIAGEN QIAamp	0.600995
5	QIAGEN QIAamp	0.530978
5	Promega ReliaPrep	0.625899
16	QIAGEN QIAamp	0.628675
41	QIAGEN QIAamp	0.586483
31	QIAGEN QIAamp	0.607588
1	QIAGEN QIAsymphony	0.581606
12	QIAGEN QIAamp	0.756993
35	Promega ReliaPrep	0.66406
45	QIAGEN QIAamp	0.456164
4	QIAGEN QIAsymphony	0.608099
32	Promega ReliaPrep	0.762417
35	QIAGEN QIAamp	0.410697
11	QIAGEN QIAsymphony	0.436153
26	Promega ReliaPrep	0.882642
26	QIAGEN QIAamp	0.777027
29	QIAGEN QIAsymphony	0.69583
31	Promega ReliaPrep	0.714268
24	Promega ReliaPrep	0.770151
19	QIAGEN QIAsymphony	0.61441
33	QIAGEN QIAsymphony	0.676018
35	QIAGEN QIAsymphony	0.46137
42	QIAGEN QIAsymphony	0.423403
20	QIAGEN QIAamp	0.557139
25	Promega ReliaPrep	0.590644
37	Promega ReliaPrep	0.725631
21	Promega ReliaPrep	0.821441
36	QIAGEN QIAsymphony	0.452996
15	Promega ReliaPrep	0.80449
17	QIAGEN QIAsymphony	0.679862
31	QIAGEN QIAsymphony	0.463816
3	Promega ReliaPrep	0.583396
27	QIAGEN QIAsymphony	0.654767
37	QIAGEN QIAsymphony	0.607846
22	QIAGEN QIAamp	0.559088
27	Promega ReliaPrep	0.845519
45	Promega ReliaPrep	0.762625
32	QIAGEN QIAamp	0.588882
28	QIAGEN QIAsymphony	0.454909
1	QIAGEN QIAamp	0.781387
34	QIAGEN QIAamp	0.684411
21	QIAGEN QIAamp	0.695646
7	QIAGEN QIAamp	0.449705
2	QIAGEN QIAamp	0.572935
10	QIAGEN QIAsymphony	0.737108
14	QIAGEN QIAsymphony	0.552017
28	QIAGEN QIAamp	0.626237
15	QIAGEN QIAamp	0.704535
27	QIAGEN QIAamp	0.723037
23	QIAGEN QIAsymphony	0.42581
9	QIAGEN QIAsymphony	0.525814
46	QIAGEN QIAsymphony	0.650084
9	Promega ReliaPrep	0.658341
16	QIAGEN QIAsymphony	0.508061
40	Promega ReliaPrep	0.692947
48	Promega ReliaPrep	0.527119
12	Promega ReliaPrep	1.01284
36	Promega ReliaPrep	0.654576
46	Promega ReliaPrep	0.860094
33	QIAGEN QIAamp	0.868544
14	Promega ReliaPrep	0.899333
33	Promega ReliaPrep	1.10651
19	Promega ReliaPrep	0.758409
3	QIAGEN QIAsymphony	0.292156
4	Promega ReliaPrep	0.857261
29	QIAGEN QIAamp	0.681484
47	QIAGEN QIAsymphony	0.54946
22	Promega ReliaPrep	0.737962
23	Promega ReliaPrep	0.72399
2	QIAGEN QIAsymphony	0.423811
18	Promega ReliaPrep	0.962756
17	Promega ReliaPrep	0.885666
12	QIAGEN QIAsymphony	0.449677
47	QIAGEN QIAamp	0.451532
41	QIAGEN QIAsymphony	0.394963
2	Promega ReliaPrep	0.960434
34	QIAGEN QIAsymphony	0.387184
8	QIAGEN QIAamp	0.434576
46	QIAGEN QIAamp	0.59051
7	Promega ReliaPrep	0.706976
10	Promega ReliaPrep	1.45863
13	Promega ReliaPrep	0.919846
15	QIAGEN QIAsymphony	0.531974
30	Promega ReliaPrep	0.809606
25	QIAGEN QIAsymphony	0.356441
25	QIAGEN QIAamp	0.387682
