# Supplementary material for: Effect of pre-analytic variables on the reproducibility of qPCR relative telomere length measurement
Source: PLoS One. 2017 Sep 8;12(9):e0184098. doi: 10.1371/journal.pone.0184098 (PMC5590866; doi:10.1371/journal.pone.0184098)
Supplement: S3 Dataset — Dataset contains blinded subject ID, extraction method utilized, purification technique utilized and standardized T/S ratio for the experiment regarding DNA purification technique and extraction method. (XLSX) [file pone.0184098.s003.xlsx]

## Sheet: Sheet1
S3 Dataset. DNA Purification Technique. Dataset contains blinded subject ID, extraction method utilized, purification technique utilized and standardized T/S ratio for the experiment regarding DNA purification technique and extraction method.
Subject ID	Extraction Method	Purification Technique	Standardized T/S Ratio
11	Promega ReliaPrep	AMPureXP	0.368361
11	Promega ReliaPrep	Ethanol Precipitation	0.475697
11	Qiagen QIAamp	AMPureXP	0.299027
11	Qiagen QIAamp	Ethanol Precipitation	0.50977
11	Qiagen QIAamp	MinElute	0.42492
11	Qiagen QIAsymphony	AMPureXP	0.337724
11	Qiagen QIAsymphony	Ethanol Precipitation	0.434097
11	Qiagen QIAsymphony	MinElute	0.390509
12	Promega ReliaPrep	AMPureXP	1.00946
12	Promega ReliaPrep	Ethanol Precipitation	0.922442
12	Promega ReliaPrep	MinElute	0.998967
12	Qiagen QIAamp	AMPureXP	0.540145
12	Qiagen QIAamp	Ethanol Precipitation	0.695395
12	Qiagen QIAamp	MinElute	0.656767
12	Qiagen QIAsymphony	AMPureXP	0.547416
12	Qiagen QIAsymphony	Ethanol Precipitation	0.625285
12	Qiagen QIAsymphony	MinElute	0.562304
18	Promega ReliaPrep	AMPureXP	0.660554
18	Promega ReliaPrep	Ethanol Precipitation	0.931182
18	Promega ReliaPrep	MinElute	0.777968
18	Qiagen QIAamp	Ethanol Precipitation	0.549767
18	Qiagen QIAamp	MinElute	0.595815
18	Qiagen QIAsymphony	AMPureXP	0.605845
18	Qiagen QIAsymphony	Ethanol Precipitation	0.670277
18	Qiagen QIAsymphony	MinElute	0.614482
21	Promega ReliaPrep	Ethanol Precipitation	0.71825
21	Promega ReliaPrep	MinElute	0.724743
21	Qiagen QIAamp	AMPureXP	0.560767
21	Qiagen QIAamp	Ethanol Precipitation	0.393789
21	Qiagen QIAamp	MinElute	0.595839
21	Qiagen QIAsymphony	AMPureXP	0.614461
21	Qiagen QIAsymphony	Ethanol Precipitation	0.646245
21	Qiagen QIAsymphony	MinElute	0.610225
31	Promega ReliaPrep	AMPureXP	0.675348
31	Promega ReliaPrep	Ethanol Precipitation	0.593996
31	Promega ReliaPrep	MinElute	0.62924
31	Qiagen QIAamp	AMPureXP	0.435743
31	Qiagen QIAamp	Ethanol Precipitation	0.663813
31	Qiagen QIAamp	MinElute	0.655628
31	Qiagen QIAsymphony	Ethanol Precipitation	0.459933
31	Qiagen QIAsymphony	MinElute	0.409202
32	Promega ReliaPrep	Ethanol Precipitation	0.726324
32	Promega ReliaPrep	MinElute	0.695744
32	Qiagen QIAamp	Ethanol Precipitation	0.5116
32	Qiagen QIAamp	MinElute	0.47655
32	Qiagen QIAsymphony	Ethanol Precipitation	0.646982
32	Qiagen QIAsymphony	MinElute	0.407548
39	Qiagen QIAamp	AMPureXP	0.560799
39	Qiagen QIAamp	Ethanol Precipitation	0.589772
39	Qiagen QIAamp	MinElute	0.575115
39	Qiagen QIAsymphony	AMPureXP	0.529754
39	Qiagen QIAsymphony	Ethanol Precipitation	0.733394
39	Qiagen QIAsymphony	MinElute	0.55942
42	Promega ReliaPrep	AMPureXP	0.441953
42	Promega ReliaPrep	Ethanol Precipitation	0.610284
42	Promega ReliaPrep	MinElute	0.574089
42	Qiagen QIAamp	AMPureXP	0.391183
42	Qiagen QIAamp	Ethanol Precipitation	0.434358
42	Qiagen QIAamp	MinElute	0.373276
42	Qiagen QIAsymphony	AMPureXP	0.422336
42	Qiagen QIAsymphony	Ethanol Precipitation	0.479934
42	Qiagen QIAsymphony	MinElute	0.405845
44	Promega ReliaPrep	AMPureXP	0.683836
44	Promega ReliaPrep	Ethanol Precipitation	0.684687
44	Promega ReliaPrep	MinElute	0.710299
44	Qiagen QIAamp	AMPureXP	0.39293
44	Qiagen QIAamp	Ethanol Precipitation	0.519702
44	Qiagen QIAamp	MinElute	0.498004
44	Qiagen QIAsymphony	AMPureXP	0.49087
44	Qiagen QIAsymphony	Ethanol Precipitation	0.560235
44	Qiagen QIAsymphony	MinElute	0.475906
48	Promega ReliaPrep	Ethanol Precipitation	0.544324
48	Promega ReliaPrep	MinElute	0.510154
48	Qiagen QIAamp	AMPureXP	0.330815
48	Qiagen QIAamp	Ethanol Precipitation	0.52732
48	Qiagen QIAamp	MinElute	0.474773
48	Qiagen QIAsymphony	AMPureXP	0.425236
48	Qiagen QIAsymphony	Ethanol Precipitation	0.540569
48	Qiagen QIAsymphony	MinElute	0.447022
