# Supplementary material for: Effect of pre-analytic variables on the reproducibility of qPCR relative telomere length measurement
Source: PLoS One. 2017 Sep 8;12(9):e0184098. doi: 10.1371/journal.pone.0184098 (PMC5590866; doi:10.1371/journal.pone.0184098)
Supplement: S4 Dataset — Dataset contains sample ID, standardized T/S ratio of initial analysis, standardized T/S ratio of analysis post-storage (6 months later), storage temperature (°C) and concentration of DNA (ng/uL) prior to storage. (XLSX) [file pone.0184098.s004.xlsx]

## Sheet: Sheet1
S4 Dataset. Storage Temperature and Concentration. Dataset contains sample ID, standardized T/S ratio of initial analysis, standardized T/S ratio of analysis post-storage (6 months later), storage temperature (◦C) and concentration of DNA (ng/uL) prior to storage.
Sample	Initial Standardized T/S Ratio	Post-Storage Standardized T/S Ratio	Storage Temperature (˚C)	Concentration (ng/uL)
101	0.522754	0.37244	-30	1
102	0.364766	0.340045	-30	1
103	0.399828	0.31124	-30	1
104	1.00722	0.0916933	-30	1
105	0.658738	0.388291	-30	1
106	0.50281	0.419758	-30	1
106	0.50281	0.419758	-30	1
107	0.946711	0.669903	-30	1
108	0.560604	0.445108	-30	1
109	0.607266	0.523868	-30	1
110	0.993168	0.521749	-30	1
111	0.595427	0.384939	-30	1
112	0.618833	0.439571	-30	1
113	0.725321	0.504567	-30	1
114	0.557789	0.432804	-30	1
115	0.491049	0.266786	-30	1
115	0.491049	0.266786	-30	1
116	0.760424	0.471826	-30	1
117	0.512018	0.306276	-30	1
118	0.368097	0.337093	-30	1
119	0.548664	0.48741	-30	1
120	0.616224	0.466808	-30	1
121	0.68552	0.406278	-30	1
122	0.375512	0.276382	-30	1
123	0.332059	0.324146	-30	1
123	0.332059	0.324146	-30	1
124	0.766363	0.510085	-30	1
125	0.445143	0.428983	-30	1
126	0.571605	0.370164	-30	1
127	0.69615	0.482417	-30	1
128	0.413243	0.400768	-30	1
129	0.463531	0.368101	-30	1
130	0.354529	0.317791	-30	1
131	0.49547	0.465346	-30	1
132	0.679455	0.336249	-30	1
133	0.460349	0.331393	-30	1
134	0.668755	0.539677	-30	1
135	0.423017	0.432801	-30	1
136	0.605631	0.430234	-30	1
137	0.342155	0.265912	-30	1
138	0.221998	0.190376	-30	1
139	0.288021	0.231934	-30	1
140	0.462513	0.42224	-30	1
141	0.398991	0.396509	-30	1
142	0.662027	0.492264	-30	1
143	0.701631	0.616761	-30	1
144	0.290107	0.27821	-30	1
145	0.772038	0.716205	-30	1
146	0.438481	0.336467	-30	1
147	0.633931	0.659704	-30	1
102	0.364766	0.340045	-30	25
103	0.399828	0.31124	-30	25
104	1.00722	0.0916933	-30	25
105	0.658738	0.388291	-30	25
106	0.50281	0.419758	-30	25
106	0.50281	0.419758	-30	25
108	0.560604	0.445108	-30	25
109	0.607266	0.523868	-30	25
111	0.595427	0.384939	-30	25
112	0.618833	0.439571	-30	25
113	0.725321	0.504567	-30	25
114	0.557789	0.432804	-30	25
115	0.491049	0.266786	-30	25
115	0.491049	0.266786	-30	25
116	0.760424	0.471826	-30	25
117	0.512018	0.306276	-30	25
118	0.368097	0.337093	-30	25
119	0.548664	0.48741	-30	25
120	0.616224	0.466808	-30	25
121	0.68552	0.406278	-30	25
122	0.375512	0.276382	-30	25
123	0.332059	0.324146	-30	25
123	0.332059	0.324146	-30	25
124	0.766363	0.510085	-30	25
125	0.445143	0.428983	-30	25
126	0.571605	0.370164	-30	25
127	0.69615	0.482417	-30	25
128	0.413243	0.400768	-30	25
129	0.463531	0.368101	-30	25
101	0.522754	0.37244	4	1
102	0.364766	0.340045	4	1
103	0.399828	0.31124	4	1
104	1.00722	0.0916933	4	1
105	0.658738	0.388291	4	1
106	0.50281	0.419758	4	1
106	0.50281	0.419758	4	1
107	0.946711	0.669903	4	1
108	0.560604	0.445108	4	1
109	0.607266	0.523868	4	1
110	0.993168	0.521749	4	1
111	0.595427	0.384939	4	1
112	0.618833	0.439571	4	1
113	0.725321	0.504567	4	1
114	0.557789	0.432804	4	1
115	0.491049	0.266786	4	1
115	0.491049	0.266786	4	1
116	0.760424	0.471826	4	1
117	0.512018	0.306276	4	1
118	0.368097	0.337093	4	1
119	0.548664	0.48741	4	1
120	0.616224	0.466808	4	1
121	0.68552	0.406278	4	1
122	0.375512	0.276382	4	1
123	0.332059	0.324146	4	1
123	0.332059	0.324146	4	1
124	0.766363	0.510085	4	1
125	0.445143	0.428983	4	1
126	0.571605	0.370164	4	1
127	0.69615	0.482417	4	1
128	0.413243	0.400768	4	1
129	0.463531	0.368101	4	1
130	0.354529	0.317791	4	25
131	0.49547	0.465346	4	25
133	0.460349	0.331393	4	25
134	0.668755	0.539677	4	25
135	0.423017	0.432801	4	25
136	0.605631	0.430234	4	25
137	0.342155	0.265912	4	25
138	0.221998	0.190376	4	25
139	0.288021	0.231934	4	25
140	0.462513	0.42224	4	25
141	0.398991	0.396509	4	25
142	0.662027	0.492264	4	25
143	0.701631	0.616761	4	25
144	0.290107	0.27821	4	25
145	0.772038	0.716205	4	25
146	0.438481	0.336467	4	25
147	0.633931	0.659704	4	25
